# Supplementary material for: Nucleosome fibre topology guides transcription factor binding to enhancers
Source: Nature. 2024 Dec 18;638(8049):251–60. doi: 10.1038/s41586-024-08333-9 (PMC11798873; doi:10.1038/s41586-024-08333-9)
Supplement: Supplementary file 4 — The number of nucleosomes targeted by all possible TF combinations within open and closed chromatin. [file 41586_2024_8333_MOESM4_ESM.xlsx]

## Sheet: OSKM48hr_open
number of nucleosomes	TF combination
25770	S
25308	K
16040	O
11631	M
6033	KO
4677	OS
4087	KMO
4036	KM
3929	MO
3132	KS
2246	KOS
435	KMOS
261	MS
216	MOS
145	KMS

## Sheet: OSKM48hr_closed
number of nucleosomes	TF combination
248648	S
46635	K
45341	O
32952	OS
15988	KS
10411	KOS
8014	KO
2788	M
591	MO
375	KMO
371	KM
348	KMOS
253	MOS
238	MS
120	KMS

## Sheet: GETM48hr_open20
number of nucleosomes	TF combination
31136	T
16674	G
13290	EGT
12839	E
9760	M
9150	EG
5040	EGMT
4946	GT
4093	ET
4006	MT
874	EGM
672	GM
604	EM
581	GMT
500	EMT

## Sheet: GETM48hr_closed
number of nucleosomes	TF combination
70943	G
49130	EGT
45230	E
40781	T
37403	EG
14390	GT
12884	EGMT
11303	ET
3835	M
1553	EGM
866	GMT
827	EM
779	MT
731	EMT
691	GM

## Sheet: GETMR48hr_open
number of nucleosomes	TF combination
21652	G
9985	E
9562	EG
9151	R
8834	M
7855	T
5881	EGR
4145	EGRT
3181	GR
2014	EGMRT
1817	ER
1698	EGT
1362	RT
1325	MT
1120	GT
840	ET
833	GRT
765	MR
586	EGMR
566	ERT
408	GM
394	MRT
269	EGM
259	EGMT
209	EM
196	GMR
170	GMRT
155	GMT
133	EMR
112	EMRT
90	EMT

## Sheet: GETMR48hr_closed20
number of nucleosomes	TF combination
97045	G
43606	EG
36052	E
19893	EGR
15277	R
12743	EGRT
7659	T
7623	GR
5136	EGMRT
4840	EGT
4656	ER
2572	GT
1987	M
1932	GRT
1887	ET
1884	RT
1261	ERT
1139	EGMR
551	EGMT
416	EGM
410	MR
295	GMR
295	MT
283	GMRT
266	EM
266	GM
202	MRT
189	GMT
187	EMR
165	EMRT
144	EMT

## Sheet: BSGM48hr_open
number of nucleosomes	TF combination
18657	B
15421	S
3607	M
2589	BS
1874	MS
635	G
622	BMS
336	BM
301	BG
147	GS
132	BGS
53	BGMS
52	GMS
47	GM
8	BGM

## Sheet: BSGM48hr_closed20
number of nucleosomes	TF combination
289419	B
3391	G
2786	BG
2297	S
471	BS
184	BGS
111	M
85	GS
26	MS
9	GMS
3	BGMS
3	BM
3	BMS
3	GM
1	BGM
